# Supplementary material for: The Ancient Olive Trees (Olea europaea L.) of the Maltese Islands: A Rich and Unexplored Patrimony to Enhance Oliviculture
Source: Plants (Basel). 2023 May 15;12(10):1988. doi: 10.3390/plants12101988 (PMC10221224; doi:10.3390/plants12101988)
Supplement: Supplementary file 1 [file plants-12-01988-s001.zip]

Archive with 1 entries (1 files):
- plants-2349468-supplementary.pdf
